# Supplementary material for: The Biotin–Avidin Interaction in Biotinylated Gold Nanoparticles and the Modulation of Their Aggregation
Source: Nanomaterials (Basel). 2021 Jun 13;11(6):1559. doi: 10.3390/nano11061559 (PMC8231960; doi:10.3390/nano11061559)
Supplement: Supplementary file 1 [file nanomaterials-11-01559-s001.zip]

Archive with 1 entries (1 files):
- nanomaterials-1194865-supplementary.pdf
